# Supplementary material for: ZNF185 prevents stress fiber formation through the inhibition of RhoA in endothelial cells
Source: Commun Biol. 2023 Jan 11;6:29. doi: 10.1038/s42003-023-04416-x (PMC9834212; doi:10.1038/s42003-023-04416-x)
Supplement: Supplementary file 4 — Supplementary Data 1 [file 42003_2023_4416_MOESM4_ESM.xlsx]

## Sheet: Figure 1c
	sample No	target	loading	ratio	0.223891			Control	Forskolin
Control	1	1392	13324	0.104473	0.466624		average	1	4.08759
	2	4613	16583	0.278176	1.24246		SE	0.267055	0.627069
	3	5101	17649	0.289025	1.29091
Forskolin	1	8761	13530	0.647524	2.89213			0.466624	2.89213
	2	15281	15665	0.975487	4.35696			1.24246	4.35696
	3	19781	17622	1.12252	5.01367			1.29091	5.01367

## Sheet: Figure 1d
time	sample No	target	2897.77		time	0	5	15	30	60
0	1	2420.68	0.83536		average	1	4.41116	4.40245	4.33657	4.38848
	2	3440.84	1.18741		SE	0.102263	0.246091	0.288161	0.165612	0.342233
	3	2831.8	0.977233
5	1	11449.5	3.95113		data	0.83536	3.95113	3.96102	4.18389	3.73128
	2	13888.2	4.79271			1.18741	4.79271	4.94405	4.66747	4.88271
	3	13009.9	4.48962			0.977233	4.48962	4.30228	4.15836	4.55146
15	1	11478.1	3.96102
	2	14326.7	4.94405
	3	12467	4.30228
30	1	12124	4.18389
	2	13525.3	4.66747
	3	12050	4.15836
60	1	10812.4	3.73128
	2	14149	4.88271
	3	13189.1	4.55146

## Sheet: Figure 2a
	sample No	target	loading	ratio	0.764996			F-PKI-	F+PKI-	F-PKI+	F+PKI+
F-PKI-	1	1174	12328	0.0952304	0.124485		average	0.099319	1	0.0703034	0.35437
	2	167	16411	0.0101761	0.0133022		SE	0.0442249	0.168638	0.0154882	0.0863666
	3	1680	13711	0.122529	0.16017
F+PKI-	1	13616	15241	0.89338	1.16782		data	0.124485	1.16782	0.0840327	0.418453
	2	9259	18263	0.506981	0.662724			0.0133022	0.662724	0.0393912	0.461245
	3	13168	14719	0.894626	1.16945			0.16017	1.16945	0.0874864	0.183413
F-PKI+	1	869	13518	0.0642847	0.0840327
	2	546	18119	0.0301341	0.0393912
	3	1081	16152	0.0669267	0.0874864
F+PKI+	1	4924	15382	0.320114	0.418453
	2	6852	19419	0.35285	0.461245
	3	1991	14190	0.14031	0.183413

## Sheet: Figure 2d
fragment	sample No	IP	input	ratio	0.751451			A	B	C	D
A	1	75	11347	0.00660968	0.00879588		average	0.00895348	0.0458139	0.0229619	1
	2	20	16340	0.00122399	0.00162884		SE	0.0042751	0.0256833	0.00954568	0.0365244
	3	123	9959	0.0123506	0.0164357
B	1	480	14501	0.0331012	0.0440497			0.00879588	0.0440497	0.0388023	0.942538
	2	28	16653	0.00168138	0.00223751			0.00162884	0.00223751	0.00581284	1.06779
	3	561	8190	0.0684982	0.0911545			0.0164357	0.0911545	0.0242707	0.989672
C	1	463	15879	0.029158	0.0388023
	2	76	17399	0.00436807	0.00581284
	3	147	8060	0.0182382	0.0242707
D	1	13256	18716	0.708271	0.942538
	2	11670	14544	0.802393	1.06779
	3	4567	6141	0.74369	0.989672

## Sheet: Figure 2f
	sample No	target	loading	ratio	0.701639			FL Fsk-	FL Fsk+	dPKA Fsk-	dPKA Fsk+
FL Fsk-	1	309	14126	0.0218746	0.0311764		average	0.0626867	1	0.0251932	0.268338
	2	202	15480	0.0130491	0.018598		SE	0.0379735	0.146568	0.01378	0.118189
	3	3361	34640	0.0970266	0.138286
FL Fsk+	1	13824	15924	0.868124	1.23728			0.0311764	1.23728	0.00460943	0.103791
	2	10364	20171	0.513807	0.732296			0.018598	0.732296	0.0196137	0.203646
	3	25538	35323	0.722985	1.03042			0.138286	1.03042	0.0513564	0.497577
dPKA Fsk-	1	55	17006	0.00323415	0.00460943
	2	272	19765	0.0137617	0.0196137
	3	1088	30194	0.0360336	0.0513564
dPKA Fsk+	1	1115	15311	0.0728235	0.103791
	2	2868	20072	0.142886	0.203646
	3	10837	31041	0.349119	0.497577

## Sheet: Figure 3a
	sample No	target	4946.1			Control	Control	Forskolin
Control	1	550.749	0.11135		average	0.111182	1	0.957741
	2	482	0.0974505		SE	0.00787962	0.0368306	0.0484076
	3	617	0.124745
Control	1	4987.31	1.00833			0.11135	1.00833	1.02894
	2	4612	0.932452			0.0974505	0.932452	0.865328
	3	5239	1.05922			0.124745	1.05922	0.978953
Forskolin	1	5089.26	1.02894
	2	4280	0.865328
	3	4842	0.978953

## Sheet: Figure 3d
Sc		fiber area	area %	/Sc Ctrl average			Sc Ctrl	Sc Fsk	Sh Ctrl	Sh Fsk
Ctrl		1151	9.208	3.92833		average	1	0.469413	3.41623	2.66031
		1139	9.112	3.88737		SE	0.0560395	0.139335	0.337557	0.275463
		963	7.704	3.28669
	average		8.67467	3.7008			1.06148	0.270212	2.88564	2.37842
Fsk		293	2.344	1			1.05042	0.737781	3.72671	2.39133
		800	6.4	2.73038			0.888103	0.400246	4.04304	3.21119
		434	3.472	1.48123
	average		4.072
Sh
Ctrl		3129	25.032	10.6792
		3600	28.8	12.2867
		4384	35.072	14.9625
	average		29.6347
Fsk		2579	20.632	8.80205
		2593	20.744	8.84983
		3482	27.856	11.884
	average		23.0773

## Sheet: Figure 4a
fold change							Ctrl	Fsk	PKI	Thr
sample No	Ctrl	Fsk	PKI	Thr		average	1	0.605525	2.62866	2.45287
1	1	0.693694	1.97297	2.69369		SE	0	0.0440853	0.515855	0.132163
2	1	0.560976	3.64634	2.42683
3	1	0.561905	2.26667	2.2381			1	0.693694	1.97297	2.69369
average	1	0.605525	2.62866	2.45287			1	0.560976	3.64634	2.42683
							1	0.561905	2.26667	2.2381

## Sheet: Figure 4b
fold change							Sc Ctrl	Sh Ctrl	Sh Fsk	Sc Thr
sample No	Sc Ctrl	sh Ctrl	sh Fsk	Sc Thr		average	1	1.73955	1.43851	2.07405
1	1	1.71233	1.50685	2.60274		SE	0	0.0255133	0.106444	0.293746
2	1	1.79054	1.22973	1.58784
3	1	1.71579	1.57895	2.03158			1	1.71233	1.50685	2.60274
average	1	1.73955	1.43851	2.07405			1	1.79054	1.22973	1.58784
							1	1.71579	1.57895	2.03158

## Sheet: Figure 4c
	sample No	GTP-RhoA	RhoA	ratio	0.175987			Sc Ctrl	Sh Ctrl	Sc Thr
Scramble	1	345	3679	0.0937755	0.532854		average	1	2.29826	5.51416
	2	1750	8831	0.198166	1.12602		SE	0.241686	0.345482	0.675788
	3	363	1538	0.236021	1.34112
Sh-ZNF185	1	2107	6915	0.3047	1.73137			0.532854	1.73137	6.05967
	2	5514	10716	0.514558	2.92383			1.12602	2.92383	6.31233
	3	914	2319	0.394135	2.23957			1.34112	2.23957	4.17048
Thrombin	1	3532	3312	1.06643	6.05967
	2	7784	7007	1.11089	6.31233
	3	1109	1511	0.733951	4.17048

[truncated: 8 more sheets: Figure 4e, Figure 5d, Figure 5e, Figure 6g, Supp Fig 3, Supp Fig 7b, Supp Fig 9b, Supp Fig 9d]
